# Supplementary material for: Chromosome-level genome assembly of the snakefly Mongoloraphidia duomilia (Raphidioptera: Raphidiidae)
Source: Sci Data. 2024 Jun 4;11:579. doi: 10.1038/s41597-024-03439-1 (PMC11150267; doi:10.1038/s41597-024-03439-1)
Supplement: Supplementary file 1 — supplementary tables [file 41597_2024_3439_MOESM1_ESM.xlsx]

## Sheet: Table S1
Table S1. The length of the 13 chromosomes.
Chromosome	Length (bp)	GC%
Mduo_Chr01	83804168	33.32
Mduo_Chr02	65398366	33.25
Mduo_Chr03	58820060	33.37
Mduo_Chr04	57999142	33.31
Mduo_Chr05	53905575	33.01
Mduo_Chr06	53499616	33.48
Mduo_Chr07	51552708	33.19
Mduo_Chr08	49298023	33.2
Mduo_Chr09	48222660	33.13
Mduo_Chr10	40259012	33.96
Mduo_Chr11	29128573	33.88
Mduo_Chr12	27630200	33.95
Mduo_Chr13	20386054	32.69

## Sheet: Table S2
Table S2. Annotation of repetitive elements in the Mongoloraphidia duomilia genome.
sequences: 1467
total length: 653563952 bp (653563952 bpexclN/X-runs)
GClevel: 33.34%
bases masked: 366043824 bp (56.01%)
		number of elements	length occupied (bp)	percentage of sequence
Retroelements		180056	45751294	0.07
	SINEs:	17096	3292742	0.005
	Penelope	53192	10142244	0.0155
	LINEs:	147161	36092893	0.0552
	CRE/SLACS	0	0	0
	L2/CR1/Rex	27999	7133413	0.0109
	R1/LOA/Jockey	23687	5804183	0.0089
	R2/R4/NeSL	412	229671	0.0004
	RTE/Bov-B	26121	10543966	0.0161
	L1/CIN4	76	17355	0
	LTRelements:	15799	6365659	0.0097
	BEL/Pao	0	0	0
	Ty1/Copia	1411	241279	0.0004
	Gypsy/DIRS1	14220	6091073	0.0093
	Retroviral	0	0	0
DNAtransposons		217336	49146883	0.0752
	hobo-Activator	72347	17275596	0.0264
	Tc1-IS630-Pogo	67970	15635355	0.0239
	En-Spm	0	0	0
	MULE-MuDR	0	0	0
	PiggyBac	0	0	0
	Tourist/Harbinger10830	3217	596236	0.0009
	Other(Mirage, P-element,Transib)	2449	241325	0.0004
Rolling-circles		183721	31891586	0.0488
Unclassified:		1114786	232227372	0.3553
SmallRNA:		9044	1644971	0.0025
Satellites:		441	146611	0.0002
Simplerepeats:		128728	5757416	0.0088
Lowcomplexity:		18200	888253	0.0014

## Sheet: Table S3
Table S3. Annotation of non-coding RNAs in the Mongoloraphidia duomilia genome.
Class	Copies	Type	Description
ribozyme
RNase_MRP	2	ribozyme	RNase MRP
RNaseP_nuc	1	ribozyme	Nuclear RNase P
miRNA
bantam	1	miRNA	microRNA bantam
let-7	1	miRNA	let-7 microRNA precursor
mir-1	1	miRNA	mir-1 microRNA precursor family
mir-10	3	miRNA	mir-10 microRNA precursor family
mir-1000	1	miRNA	mir-1000 microRNA precursor family
mir-11	1	miRNA	mir-11 microRNA precursor family
mir-1175	1	miRNA	mir-1175 microRNA precursor family
mir-12	1	miRNA	microRNA mir-12
mir-124	3	miRNA	mir-124 microRNA precursor family
mir-130	3	miRNA	mir-130 microRNA precursor family
mir-133	1	miRNA	mir-133 microRNA precursor family
mir-137	1	miRNA	microRNA mir-137
mir-14	1	miRNA	microRNA mir-14
mir-154	1	miRNA	microRNA mir-154
mir-160	1	miRNA	mir-160 microRNA precursor family
mir-184	1	miRNA	microRNA mir-184
mir-186	19	miRNA	microRNA mir-186
mir-190	1	miRNA	microRNA mir-190
mir-2	4	miRNA	mir-2 microRNA precursor
mir-210	1	miRNA	microRNA mir-210
mir-214	1	miRNA	microRNA mir-214
mir-219	6	miRNA	mir-219 microRNA precursor family
mir-242	6	miRNA	microRNA mir-242
mir-252	2	miRNA	microRNA mir-252
mir-263	2	miRNA	microRNA mir-263
mir-275	1	miRNA	microRNA mir-275
mir-276	1	miRNA	microRNA mir-276
mir-277	1	miRNA	microRNA mir-277
mir-278	1	miRNA	microRNA mir-278
mir-2788	1	miRNA	mir-2788 microRNA precursor family
mir-279	1	miRNA	microRNA mir-279
mir-2796	1	miRNA	mir-2796 microRNA precursor family
mir-28	1	miRNA	microRNA mir-28
mir-282	1	miRNA	microRNA mir-282
mir-283	1	miRNA	microRNA mir-283
mir-286	8	miRNA	microRNA mir-286
MIR2863	1	miRNA	MIR2863 microRNA precursor family
mir-305	1	miRNA	microRNA mir-305
mir-306	1	miRNA	microRNA mir-306
mir-31	1	miRNA	microRNA mir-31
mir-315	1	miRNA	microRNA mir-315
mir-317	1	miRNA	microRNA mir-317
mir-33	1	miRNA	microRNA mir-33
mir-34	2	miRNA	mir-34 microRNA precursor family
mir-395	5	miRNA	mir-395 microRNA precursor family
mir-4524	2	miRNA	mir-4524 microRNA precursor family
mir-46	1	miRNA	mir-46/mir-47/mir-281 microRNA precursor family
mir-50	1	miRNA	microRNA mir-50
mir-6012	1	miRNA	mir-6012 microRNA precursor family
mir-651	1	miRNA	microRNA mir-651
mir-67	1	miRNA	microRNA mir-67
mir-672	2	miRNA	microRNA mir-672
mir-7	1	miRNA	mir-7 microRNA precursor
mir-71	2	miRNA	microRNA mir-71
mir-75	3	miRNA	microRNA mir-75
mir-8	2	miRNA	mir-8/mir-141/mir-200 microRNA precursor family
MIR811	26	miRNA	microRNA MIR811
mir-9	2	miRNA	mir-9/mir-79 microRNA precursor family
mir-927	1	miRNA	microRNA mir-927
mir-929	1	miRNA	microRNA mir-929
mir-932	1	miRNA	microRNA mir-932
mir-965	3	miRNA	mir-965 microRNA precursor family
mir-971	1	miRNA	mir-971 microRNA precursor family
mir-980	1	miRNA	mir-980 microRNA precursor family
mir-981	1	miRNA	microRNA mir-981
mir-996	1	miRNA	microRNA mir-996
mir-iab-4	1	miRNA	mir-iab-4 microRNA precursor family
lncRNA
Sphinx_1	1	lncRNA	Sphinx_ conserved region 1
Sphinx_2	1	lncRNA	Sphinx conserved region 2
leader
S15	1	leader	Ribosomal S15 leader
rRNA
5S_rRNA	11	rRNA	5S ribosomal RNA
LSU_rRNA_eukarya	8	rRNA	Eukaryotic large subunit ribosomal RNA
SSU_rRNA_eukarya	1	rRNA	Eukaryotic small subunit ribosomal RNA
snRNA
SCARNA8	1	snRNA; snoRNA; scaRNA	Small Cajal body specific RNA 8
snoMe18S-Gm1358	2	snRNA; snoRNA; CD-box	Small nucleolar RNA Me18S-Gm1358
snoMe28S-Am982	1	snRNA; snoRNA; CD-box	Small nucleolar RNA Me28S-Am982
snoR639	2	snRNA; snoRNA; HACA-box	Small nucleolar RNA snoR639/H1
SNORA53	1	snRNA; snoRNA; HACA-box	Small nucleolar RNA SNORA53
SNORA68	1	snRNA; snoRNA; HACA-box	Small nucleolar RNA SNORA68
SNORA79	1	snRNA; snoRNA; HACA-box	Small nucleolar RNA SNORA79
SNORD31	2	snRNA; snoRNA; CD-box	Small nucleolar RNA SNORD31
SNORD36	1	snRNA; snoRNA; CD-box	Small nucleolar RNA SNORD36
SNORD70	2	snRNA; snoRNA; CD-box	Small nucleolar RNA SNORD70
snosnR60_Z15	3	snRNA; snoRNA; CD-box	Small nucleolar RNA snR60/Z15/Z230/Z193/J17
snoU43	1	snRNA; snoRNA; CD-box	Small nucleolar RNA U43
snoU6-53	1	snRNA; snoRNA; CD-box	Small nucleolar RNA U6-53/MBII-28
U1	21	snRNA; splicing	U1 spliceosomal RNA
U11	1	snRNA; splicing	U11 spliceosomal RNA
U12	2	snRNA; splicing	U12 minor spliceosomal RNA
U2	4	snRNA; splicing	U2 spliceosomal RNA
U3	12	snRNA; snoRNA; CD-box	Small nucleolar RNA U3
U4	3	snRNA; splicing	U4 spliceosomal RNA
U4atac	1	snRNA; splicing	U4atac minor spliceosomal RNA
U5	8	snRNA; splicing	U5 spliceosomal RNA
U6	12	snRNA; splicing	U6 spliceosomal RNA
U6atac	1	snRNA; splicing	U6atac minor spliceosomal RNA
tRNA
tRNA-Ala	18	tRNA
tRNA-Arg	17	tRNA
tRNA-Asn	6	tRNA
tRNA-Asp	19	tRNA
tRNA-Cys	5	tRNA
tRNA-Gln	9	tRNA
tRNA-Glu	18	tRNA
tRNA-Gly	21	tRNA
tRNA-His	19	tRNA
tRNA-Ile	11	tRNA
tRNA-iMet/Met	11	tRNA
tRNA-Leu	27	tRNA
tRNA-Lys	18	tRNA
tRNA-Phe	7	tRNA
tRNA-Pro	13	tRNA
tRNA-SeC	1	tRNA
tRNA-Ser	16	tRNA
tRNA-Thr	11	tRNA
tRNA-Trp	5	tRNA
tRNA-Tyr	13	tRNA
tRNA-Val	14	tRNA
Others
Arthropod_7SK	2	Arthropod 7SK RNA
Histone3	39	Histone 3' UTR stem-loop
IBV_D-RNA	2	Infectious bronchitis virus D-RNA
IRE_II	2	Iron response element II
K_chan_RES	5	Potassium channel RNA editing signal
Metazoa_SRP	3	Metazoan signal recognition particle RNA
Rubella_3	1	Rubella virus 3' cis-acting element
s2m	1	Coronavirus 3' stem-loop II-like motif (s2m)
VA	2	VA RNA
Y_RNA	1	Y RNA
Total	599
